# Supplementary material for: Effect of antiplatelet and anticoagulant medication use on injury severity and mortality in patients with traumatic brain injury treated in the intensive care unit
Source: Acta Neurochir (Wien). 2023 Nov 1;165(12):4003–12. doi: 10.1007/s00701-023-05850-w (PMC10739466; doi:10.1007/s00701-023-05850-w)
Supplement: Supplementary file 6 — Supplementary file6 (DOCX 10 KB) [file 701_2023_5850_MOESM6_ESM.do]

// ## table 1

// # tables w. chi-square
tabulate AGEc ATbefore, chi2 col
tabulate AGEc AP_before, chi2 col // verrataan AP_before = 1 vs. AP_before = 0, enta AP_before = 1 vs. ATbefore = 0 (eli ei kumpaakaan)
tabulate AGEc AK_before, chi2 col

tabulate AGEc AP_before if AK_before!=1, chi2 col 
tabulate AGEc AK_before if AP_before!=1, chi2 col 

tabulate GCSc ATbefore, chi2 col
tabulate GCSc AP_before, chi2 col
tabulate GCSc AK_before, chi2 col

tabulate GCSc AP_before if AK_before!=1, chi2 col
tabulate GCSc AK_before if AP_before!=1, chi2 col

tabulate GENDER ATbefore, chi2 col
tabulate GENDER AP_before, chi2 col
tabulate GENDER AK_before, chi2 col

tabulate GENDER AP_before if AK_before!=1, chi2 col
tabulate GENDER AK_before if AP_before!=1, chi2 col

tabulate WHO_ECOG_Classification ATbefore, chi2 col
tabulate WHO_ECOG_Classification AP_before, chi2 col
tabulate WHO_ECOG_Classification AK_before, chi2 col

tabulate WHO_ECOG_Classification AP_before if AK_before!=1, chi2 col
tabulate WHO_ECOG_Classification AK_before if AP_before!=1, chi2 col

tabulate COMORB_AP2_SAPS2 ATbefore, chi2 col
tabulate COMORB_AP2_SAPS2 AP_before, chi2 col
tabulate COMORB_AP2_SAPS2 AK_before, chi2 col

tabulate COMORB_AP2_SAPS2 AP_before if AK_before!=1, chi2 col
tabulate COMORB_AP2_SAPS2 AK_before if AP_before!=1, chi2 col

tabulate CRANIOTOMY_hematoma  ATbefore, chi2 col
tabulate CRANIOTOMY_hematoma AP_before, chi2 col
tabulate CRANIOTOMY_hematoma AK_before, chi2 col

tabulate CRANIOTOMY_hematoma AP_before if AK_before!=1, chi2 col
tabulate CRANIOTOMY_hematoma AK_before if AP_before!=1, chi2 col

tabulate AAK80 ATbefore, chi2 col
tabulate AAK80 AP_before, chi2 col
tabulate AAK80 AK_before, chi2 col

tabulate AAK80 AP_before if AK_before!=1, chi2 col
tabulate AAK80 AK_before if AP_before!=1, chi2 col

tabulate AAF00 ATbefore, chi2 col
tabulate AAF00 AP_before, chi2 col
tabulate AAF00 AK_before, chi2 col

tabulate AAF00 AP_before if AK_before!=1, chi2 col
tabulate AAF00 AK_before if AP_before!=1, chi2 col

tabulate IS_TISS_ICP ATbefore, chi2 col
tabulate IS_TISS_ICP AP_before, chi2 col
tabulate IS_TISS_ICP AK_before, chi2 col

tabulate IS_TISS_ICP AP_before if AK_before!=1, chi2 col
tabulate IS_TISS_ICP AK_before if AP_before!=1, chi2 col

tabulate MECHANICAL_VENTILATION ATbefore, chi2 col
tabulate MECHANICAL_VENTILATION AP_before, chi2 col
tabulate MECHANICAL_VENTILATION AK_before, chi2 col

tabulate MECHANICAL_VENTILATION AP_before if AK_before!=1, chi2 col
tabulate MECHANICAL_VENTILATION AK_before if AP_before!=1, chi2 col

tabulate MARSHALL_TBI ATbefore, chi2 col
tabulate MARSHALL_TBI AP_before, chi2 col
tabulate MARSHALL_TBI AK_before, chi2 col

tabulate MARSHALL_TBI AP_before if AK_before!=1, chi2 col
tabulate MARSHALL_TBI AK_before if AP_before!=1, chi2 col

tabulate NIRIS AP_before, chi2 col
tabulate NIRIS AK_before, chi2 col

tabulate NIRIS AP_before if AK_before!=1, chi2 col
tabulate NIRIS AK_before if AP_before!=1, chi2 col

tabulate DEAD_365 AP_before, chi2 col
tabulate DEAD_365 AK_before, chi2 col

tabulate DEAD_365 AP_before if AK_before!=1, chi2 col
tabulate DEAD_365 AK_before if AP_before!=1, chi2 col


// # medians
centile AGE GCS LOS_ICU LOS_HOSPITAL_STAY SAPS_SCORE Helsinki_CT_score, centile(25 50 75)
by ATbefore, sort : centile AGE GCS LOS_ICU LOS_HOSPITAL_STAY SAPS_SCORE Helsinki_CT_score, centile(25 50 75)

centile AGE GCS LOS_ICU LOS_HOSPITAL_STAY SAPS_SCORE SAPS_noGCS_noCHRDIS_noAGE Helsinki_CT_score, centile(25 50 75)
by AP_before, sort : centile AGE GCS LOS_ICU LOS_HOSPITAL_STAY SAPS_SCORE SAPS_noGCS_noCHRDIS_noAGE Helsinki_CT_score, centile(25 50 75)

centile AGE GCS LOS_ICU LOS_HOSPITAL_STAY SAPS_SCORE SAPS_noGCS_noCHRDIS_noAGE Helsinki_CT_score, centile(25 50 75)
by AK_before, sort : centile AGE GCS LOS_ICU LOS_HOSPITAL_STAY SAPS_SCORE SAPS_noGCS_noCHRDIS_noAGE Helsinki_CT_score, centile(25 50 75)

// no AP/AK 

centile AGE GCS LOS_ICU LOS_HOSPITAL_STAY SAPS_SCORE SAPS_noGCS_noCHRDIS_noAGE Helsinki_CT_score if AK_before!=1,centile(25 50 75) 
by AP_before, sort : centile AGE GCS LOS_ICU LOS_HOSPITAL_STAY SAPS_SCORE SAPS_noGCS_noCHRDIS_noAGE Helsinki_CT_score if AK_before!=1, centile(25 50 75)

centile AGE GCS LOS_ICU LOS_HOSPITAL_STAY SAPS_SCORE SAPS_noGCS_noCHRDIS_noAGE Helsinki_CT_score if AP_before!=1, centile(25 50 75)
by AK_before, sort : centile AGE GCS LOS_ICU LOS_HOSPITAL_STAY SAPS_SCORE SAPS_noGCS_noCHRDIS_noAGE Helsinki_CT_score, centile(25 50 75)

ranksum AGE, by(ATbefore)
ranksum GCS, by(ATbefore)
ranksum LOS_ICU, by(ATbefore)
ranksum LOS_HOSPITAL_STAY, by(ATbefore)
ranksum SAPS_SCORE, by(ATbefore)

ranksum AGE, by(AP_before)
ranksum AGE, by(AK_before)
ranksum AGE if AK_before!=1, by(AP_before)
ranksum AGE if AP_before!=1, by(AK_before)

ranksum GCS, by(AP_before)
ranksum GCS, by(AK_before)
ranksum GCS if AK_before!=1, by(AP_before)
ranksum GCS if AP_before!=1, by(AK_before)

ranksum LOS_ICU, by(AP_before)
ranksum LOS_ICU, by(AK_before)
ranksum LOS_ICU if AK_before!=1, by(AP_before)
ranksum LOS_ICU if AP_before!=1, by(AK_before)

ranksum LOS_HOSPITAL_STAY, by(AP_before)
ranksum LOS_HOSPITAL_STAY, by(AK_before)
ranksum LOS_HOSPITAL_STAY if AK_before!=1, by(AP_before)
ranksum LOS_HOSPITAL_STAY if AP_before!=1, by(AK_before)

ranksum SAPS_SCORE, by(AP_before)
ranksum SAPS_SCORE, by(AK_before)
ranksum SAPS_SCORE if AK_before!=1, by(AP_before)
ranksum SAPS_SCORE if AP_before!=1, by(AK_before)

ranksum SAPS_noGCS_noCHRDIS_noAGE if AK_before!=1, by(AP_before)
ranksum SAPS_noGCS_noCHRDIS_noAGE if AP_before!=1, by(AK_before)

ranksum Helsinki_CT_score, by(AP_before)
ranksum Helsinki_CT_score, by(AK_before)
ranksum Helsinki_CT_score if AK_before!=1, by(AP_before)
ranksum Helsinki_CT_score if AP_before!=1, by(AK_before)


// LR Univariate

// 365d mortality
logistic DEAD_365 AGE
logistic DEAD_365 i.GENDER
logistic DEAD_365 GCS
logistic DEAD_365 i.COMORB_AP2_SAPS2
logistic DEAD_365 i.WHO_ECOG_cat
logistic DEAD_365 Helsinki_CT_score
logistic DEAD_365 SAPS_noGCS_noCHRDIS_noAGE
logistic DEAD_365 i.group
logistic DEAD_365 i.AP_before
logistic DEAD_365 i.AK_before

// hospital mortality
logistic DEAD_HOSP AGE
logistic DEAD_HOSP i.GENDER
logistic DEAD_HOSP GCS
logistic DEAD_HOSP i.COMORB_AP2_SAPS2
logistic DEAD_HOSP i.WHO_ECOG_cat
logistic DEAD_HOSP Helsinki_CT_score
logistic DEAD_HOSP SAPS_noGCS_noCHRDIS_noAGE
logistic DEAD_HOSP i.group
logistic DEAD_HOSP i.AP_before
logistic DEAD_HOSP i.AK_before

// 30 day mortality
logistic DEAD_30 AGE
logistic DEAD_30 i.GENDER
logistic DEAD_30 GCS
logistic DEAD_30 i.COMORB_AP2_SAPS2
logistic DEAD_30 i.WHO_ECOG_cat
logistic DEAD_30 Helsinki_CT_score
logistic DEAD_30 SAPS_noGCS_noCHRDIS_noAGE
logistic DEAD_30 i.group
logistic DEAD_30 i.AP_before
logistic DEAD_30 i.AK_before

//LR Univariate >70y

logistic DEAD_365 AGE if AGE > 70
logistic DEAD_365 i.GENDER if AGE > 70
logistic DEAD_365 GCS if AGE > 70
logistic DEAD_365 i.COMORB_AP2_SAPS2 if AGE > 70
logistic DEAD_365 i.WHO_ECOG_cat if AGE > 70
logistic DEAD_365 Helsinki_CT_score if AGE > 70
logistic DEAD_365 SAPS_noGCS_noCHRDIS_noAGE if AGE > 70
logistic DEAD_365 i.group if AGE > 70
logistic DEAD_365 i.AP_before if AGE > 70
logistic DEAD_365 i.AK_before if AGE > 70


// LR models

gen group = .
replace group = 1 if (AP_before == 0) & (AK_before == 0)
replace group = 2 if (AP_before == 1)
replace group = 3 if (AK_before == 1)

// 365d mortality
logistic DEAD_365 AGE i.GENDER GCS i.COMORB_AP2_SAPS2 i.WHO_ECOG_cat Helsinki_CT_score SAPS_noGCS_noCHRDIS_noAGE i.group
estimates store full
// Hospital mortality
logistic DEAD_HOSP AGE GCS i.COMORB_AP2_SAPS2 Helsinki_CT_score SAPS_noGCS_noCHRDIS_noAGE i.group
// 30 day mortality
logistic DEAD_30 AGE GCS i.COMORB_AP2_SAPS2 i.WHO_ECOG_cat Helsinki_CT_score SAPS_noGCS_noCHRDIS_noAGE i.group

// w/o Helsinki CT score
logistic DEAD_365 AGE i.GENDER GCS i.COMORB_AP2_SAPS2 i.WHO_ECOG_cat SAPS_noGCS_noCHRDIS_noAGE i.group


// LR w/o medication

logistic DEAD_365 AGE i.GENDER GCS i.COMORB_AP2_SAPS2 i.WHO_ECOG_cat Helsinki_CT_score SAPS_noGCS_noCHRDIS_noAGE
estimates store wo_meds
// Hospital mortality
logistic DEAD_HOSP AGE GCS i.COMORB_AP2_SAPS2 Helsinki_CT_score SAPS_noGCS_noCHRDIS_noAGE
// 30 day mortality
logistic DEAD_30 AGE GCS i.COMORB_AP2_SAPS2 i.WHO_ECOG_cat Helsinki_CT_score SAPS_noGCS_noCHRDIS_noAGE 

// LR (>70), gender omitted due to univariate analysis
logistic DEAD_365 AGE GCS i.COMORB_AP2_SAPS2 i.WHO_ECOG_cat Helsinki_CT_score SAPS_noGCS_noCHRDIS_noAGE i.group if AGE > 70

// LR >70y gender omitted due to univariate analysis, w/o medication

logistic DEAD_365 AGE GCS i.COMORB_AP2_SAPS2 i.WHO_ECOG_cat Helsinki_CT_score SAPS_noGCS_noCHRDIS_noAGE if AGE > 70

// LR 365d vs. LR 365d w/o medication

lrtest full wo_meds, stats


//Fig.2

gen Helsinki_CT_c4 = .
replace Helsinki_CT_c4 = 1 if (Helsinki_CT_score >= -3 & Helsinki_CT_score <0)
replace Helsinki_CT_c4 = 2 if (Helsinki_CT_score >=0 & Helsinki_CT_score < 3)
replace Helsinki_CT_c4 = 3 if (Helsinki_CT_score >=3 & Helsinki_CT_score < 8)
replace Helsinki_CT_c4 = 4 if (Helsinki_CT_score >=8 & Helsinki_CT_score < 15)

tabulate group Helsinki_CT_c4, chi2 col


set scheme s2color
twoway (histogram Helsinki_CT_c4 if group==1, width(1) discrete gap(5) fcolor(gray%30) lcolor(gray%50) percent graphregion(color(white))) ///
       (histogram Helsinki_CT_c4 if group==2, width(1) discrete gap(25) fcolor(red%30) lcolor(red%50) percent graphregion(color(white))) ///
	   (histogram Helsinki_CT_c4 if group==3, width(1) discrete gap(50) fcolor(ebblue%30) lcolor(ebblue%50) percent graphregion(color(white))), ///
			title("Helsinki CT score per medication") xlabel(1 "-3 - -1" 2 "0-2" 3 "3-7" 4 "8-14") ytitle("%") xtitle("Helsinki CT score") legend(col(1) order(1 "No antiplatelet or anticogulant medication" 2 "Antiplatelet medication" 3 "Anticoagulant medication"))
